# Supplementary material for: Responses of Glossina fuscipes fuscipes to visually attractive stationary devices baited with 4-methylguaiacol and certain repellent compounds in waterbuck odour
Source: PLoS Negl Trop Dis. 2019 Jul 5;13(7):e0007510. doi: 10.1371/journal.pntd.0007510 (PMC6636772; doi:10.1371/journal.pntd.0007510)
Supplement: S1 Table — (XLSX) [file pntd.0007510.s001.xlsx]

## Sheet: _xltb_storage_
XL Toolbox Settings
	export_preset	<?xml version="1.0" encoding="utf-16"?>_x000D_ <Preset xmlns:xsi="http://www.w3.org/2001/XMLSchema-instance" xmlns:xsd="http://www.w3.org/2001/XMLSchema">_x000D_ <Name>Tiff, 200 dpi, RGB, Transparent canvas</Name>_x000D_ <Dpi>200</Dpi>_x000D_ <FileType>Tiff</FileType>_x000D_ <ColorSpace>Rgb</ColorSpace>_x000D_ <Transparency>TransparentCanvas</Transparency>_x000D_ <UseColorProfile>false</UseColorP…
	export_path	C:\Users\user\OneDrive\Documents\School\ICIPE PHD fellowship\Research proposal and dissertation\Datra analysis\Results\Manuscript\Fig 1 b.tif

## Sheet: total number of flies caught
Experiment title	Islands where experiments were undertaken	Trap used	Number of trapping days	Number of blocks	Time undertaken (hrs)	Number of sites used	Male	Female	Total	Male %	Female %
WRC effective release rate	Big and Small Chamaunga, Manga and Rusinga	Biconical	16	20	8:00 - 18:00	8	1664	2319	3983	0.417776	0.582224
SR effective release rate	Big and Small Chamaunga	Biconical	16	16	8:00 - 18:00	4	1302	1287	2589	0.502897	0.497103
Effective release rates	Big and Small Chamaunga	Sticky small blue/black target	15	15	8:00 - 12:00	3	610	1085	1695	0.359882	0.640118
WRC without pentanoic acid	Big Chamaunga and Rusinga	Biconical	20	14	8:00 - 18:00	6	709	582	1291	0.549187	0.450813
WRC without Delta octalactone	Big and Small Chamaunga	Biconical	12	12	8:00 - 18:00	4	615	608	1223	0.502862	0.497138
WRC without geranylacetone	Big and Small Chamaunga	Biconical	12	12	8:00 - 18:00	5	750	506	1256	0.597134	0.402866
WRC without guaiacol	Big and Small Chamaunga	Biconical	12	12	8:00 - 18:00	6	849	870	1719	0.493892	0.506108
							6499	7257	13756	0.472448	0.527552
						0.53252
						0.46748
