# Supplementary material for: Responses of Glossina fuscipes fuscipes to visually attractive stationary devices baited with 4-methylguaiacol and certain repellent compounds in waterbuck odour
Source: PLoS Negl Trop Dis. 2019 Jul 5;13(7):e0007510. doi: 10.1371/journal.pntd.0007510 (PMC6636772; doi:10.1371/journal.pntd.0007510)
Supplement: S2 Table — (XLSX) [file pntd.0007510.s002.xlsx]

## Sheet: WRC
Date collected	Day	Island 1= B Chamaunga, 2=S Chamaunga, 3=Manga, 4= Rusinga	Block	Site	Treatment 0= control, 1= 1 sachet, 2=2 sachets, 3=4 sachets	Male	Female	total
2016-04-06	1	1	1	1	2	35	37	72
2016-04-06	1	2	2	2	0	37	60	97
2016-04-06	1	2	3	3	1	4	3	7
2016-04-06	1	2	4	4	3	61	50	111
2016-04-07	2	1	1	1	0	20	74	94
2016-04-07	2	2	2	2	2	16	28	44
2016-04-07	2	2	3	3	3	15	19	34
2016-04-07	2	2	4	4	1	19	24	43
2016-04-08	3	1	1	1	1	22	33	55
2016-04-08	3	2	2	2	3	21	22	43
2016-04-08	3	2	3	3	0	22	28	50
2016-04-08	3	2	4	4	2	27	63	90
2016-04-09	4	1	1	1	3	29	36	65
2016-04-09	4	2	2	2	1	10	29	39
2016-04-09	4	2	3	3	2	22	18	40
2016-04-09	4	2	4	4	0	33	72	105
2016-04-23	5	1	5	1	2	18	28	46
2016-04-23	5	2	6	2	1	38	56	94
2016-04-23	5	2	7	3	0	30	24	54
2016-04-23	5	2	8	4	3	38	45	83
2016-04-24	6	1	5	1	1	13	42	55
2016-04-24	6	2	6	2	0	28	57	85
2016-04-24	6	2	7	3	3	22	16	38
2016-04-24	6	2	8	4	2	47	53	100
2016-04-25	7	1	5	1	3	13	16	29
2016-04-25	7	2	6	2	2	15	29	44
2016-04-25	7	2	7	3	1	28	19	47
2016-04-25	7	2	8	4	0	30	41	71
2016-04-26	8	1	5	1	0	23	50	73
2016-04-26	8	2	6	2	3	14	21	35
2016-04-26	8	2	7	3	2	1	0	1
2016-04-26	8	2	8	4	1	26	14	40
2016-04-26	8	3	9	5	2	12	21	33
2016-04-26	8	3	10	6	3	24	18	42
2016-04-26	8	4	11	7	0	17	33	50
2016-04-26	8	4	12	8	1	28	21	49
2016-04-27	9	3	9	5	0	13	10	23
2016-04-27	9	3	10	6	1	28	5	33
2016-04-27	9	4	11	7	2	6	3	9
2016-04-27	9	4	12	8	3	12	6	18
2016-04-28	10	3	9	5	3	1	18	19
2016-04-28	10	3	10	6	0	17	18	35
2016-04-28	10	4	11	7	1	14	16	30
2016-04-28	10	4	12	8	2	25	22	47
2016-04-29	11	3	9	5	1	12	23	35
2016-04-29	11	3	10	6	2	10	15	25
2016-04-29	11	4	11	7	3	10	20	30
2016-04-29	11	4	12	8	0	17	22	39
2016-05-04	12	1	13	1	1	72	82	154
2016-05-04	12	2	14	2	0	29	37	66
2016-05-04	12	2	15	3	3	23	55	78
2016-05-04	12	2	16	4	2	19	13	32
2016-05-04	12	3	17	5	2	5	14	19
2016-05-04	12	3	18	6	0	15	31	46
2016-05-04	12	4	19	7	1	24	49	73
2016-05-04	12	4	20	8	3	27	37	64
2016-05-05	13	1	13	1	0	38	86	124
2016-05-05	13	2	14	2	3	20	25	45
2016-05-05	13	2	15	3	2	17	54	71
2016-05-05	13	2	16	4	1	29	29	58
2016-05-05	13	3	17	5	0	13	19	32
2016-05-05	13	3	18	6	2	8	17	25
2016-05-05	13	4	19	7	3	8	34	42
2016-05-05	13	4	20	8	1	23	29	52
2016-05-06	14	1	13	1	3	35	41	76
2016-05-06	14	2	14	2	2	11	13	24
2016-05-06	14	2	15	3	1	22	56	78
2016-05-06	14	2	16	4	0	17	14	31
2016-05-06	14	3	17	5	1	10	11	21
2016-05-06	14	3	18	6	3	7	19	26
2016-05-06	14	4	19	7	0	6	23	29
2016-05-06	14	4	20	8	2	30	22	52
2016-05-07	15	3	17	5	3	6	18	24
2016-05-07	15	3	18	6	1	12	7	19
2016-05-07	15	4	19	7	2	10	9	19
2016-05-07	15	4	20	8	0	21	14	35
2016-05-08	16	1	13	1	2	19	25	44
2016-05-08	16	2	14	2	1	17	14	31
2016-05-08	16	2	15	3	0	14	23	37
2016-05-08	16	2	16	4	3	34	21	55

## Sheet: 4 methylguaiacol
Date collected	Day	Island 1= B Chamaunga, 2=S Chamaunga	Site	Block	Treatment 0= control, 1= 1 sachet, 2=2 sachets, 3=4 sachets	Male	Female	total
2016-08-04	1	1	1	1	1	33	18	51
2016-08-04	1	2	2	2	2	26	40	66
2016-08-04	1	2	3	3	0	57	52	109
2016-08-04	1	2	4	4	3	83	85	168
2016-08-05	2	1	1	1	2	27	24	51
2016-08-05	2	2	2	2	1	16	12	28
2016-08-05	2	2	3	3	3	26	25	51
2016-08-05	2	2	4	4	0	52	44	96
2016-08-06	3	1	1	1	0	36	21	57
2016-08-06	3	2	2	2	3	12	17	29
2016-08-06	3	2	3	3	2	15	23	38
2016-08-06	3	2	4	4	1	34	35	69
2016-08-07	4	1	1	1	3	14	9	23
2016-08-07	4	2	2	2	0	18	14	32
2016-08-07	4	2	3	3	1	13	16	29
2016-08-07	4	2	4	4	2	29	27	56
2016-08-10	5	1	1	5	0	41	31	72
2016-08-10	5	2	2	6	1	19	16	35
2016-08-10	5	2	3	7	3	16	16	32
2016-08-10	5	2	4	8	2	30	24	54
2016-08-11	6	1	1	5	2	7	3	10
2016-08-11	6	2	2	6	0	13	14	27
2016-08-11	6	2	3	7	1	9	10	19
2016-08-11	6	2	4	8	3	11	8	19
2016-08-12	7	1	1	5	3	21	21	42
2016-08-12	7	2	2	6	2	9	15	24
2016-08-12	7	2	3	7	0	9	19	28
2016-08-12	7	2	4	8	1	15	24	39
2016-08-13	8	1	1	5	1	21	22	43
2016-08-13	8	2	2	6	3	4	15	19
2016-08-13	8	2	3	7	2	15	24	39
2016-08-13	8	2	4	8	0	17	37	54
2016-08-16	9	1	1	9	1	21	15	36
2016-08-16	9	2	2	10	2	7	18	25
2016-08-16	9	2	3	11	3	16	15	31
2016-08-16	9	2	4	12	0	10	40	50
2016-08-17	10	1	1	9	3	25	17	42
2016-08-17	10	2	2	10	0	7	11	18
2016-08-17	10	2	3	11	2	14	27	41
2016-08-17	10	2	4	12	1	18	26	44
2016-08-18	11	1	1	9	2	16	14	30
2016-08-18	11	2	2	10	1	5	10	15
2016-08-18	11	2	3	11	0	13	28	41
2016-08-18	11	2	4	12	3	11	11	22
2016-08-19	12	1	1	9	0	23	15	38
2016-08-19	12	2	2	10	3	13	10	23
2016-08-19	12	2	3	11	1	10	26	36
2016-08-19	12	2	4	12	2	21	22	43
2016-10-18	13	1	1	13	2	26	12	38
2016-10-18	13	2	2	14	0	10	4	14
2016-10-18	13	2	3	15	1	18	15	33
2016-10-18	13	2	4	16	3	30	13	43
2016-10-19	14	1	1	13	0	18	10	28
2016-10-19	14	2	2	14	2	6	3	9
2016-10-19	14	2	3	15	3	21	20	41
2016-10-19	14	2	4	16	1	34	17	51
2016-10-26	18	1	1	13	3	23	12	35
2016-10-26	18	2	2	14	1	8	7	15
2016-10-26	18	2	3	15	2	20	13	33
2016-10-26	18	2	4	16	0	36	32	68
2016-10-27	17	1	1	13	1	24	14	38
2016-10-27	17	2	2	14	3	6	6	12
2016-10-27	17	2	3	15	0	17	25	42
2016-10-27	17	2	4	16	2	27	18	45

## Sheet: WRC and 4 methylguaiacol at SST
Date collected	Day	Island 1= S Chamaunga, 2=B Chamaunga	Site	Block	Treatment 0=Control, 1=4methylguaiacol, 2=WRC	Male	Female	total
2017-01-26	1	2	1	1	1	15	6	21
2017-01-26	1	1	2	2	2	1	17	18
2017-01-26	1	1	3	3	0	10	23	33
2017-01-27	2	2	1	1	2	24	17	41
2017-01-27	2	1	2	2	0	4	20	24
2017-01-27	2	1	3	3	1	9	17	26
2017-01-28	3	2	1	1	0	39	14	53
2017-01-28	3	1	2	2	1	9	21	30
2017-01-28	3	1	3	3	2	7	14	21
2017-01-30	4	2	1	4	1	24	28	52
2017-01-30	4	1	2	5	0	8	57	65
2017-01-30	4	1	3	6	2	7	24	31
2017-01-31	5	2	1	4	0	38	40	78
2017-01-31	5	1	2	5	2	6	48	54
2017-01-31	5	1	3	6	1	4	18	22
2017-02-01	6	2	1	4	2	29	14	43
2017-02-01	6	1	2	5	1	5	31	36
2017-02-01	6	1	3	6	0	9	29	38
2017-02-06	7	2	1	7	2	16	5	21
2017-02-06	7	1	2	8	1	7	31	38
2017-02-06	7	1	3	9	0	16	34	50
2017-02-07	8	2	1	7	0	28	30	58
2017-02-07	8	1	2	8	2	8	45	53
2017-02-07	8	1	3	9	1	12	17	29
2017-02-08	9	2	1	7	1	22	23	45
2017-02-08	9	1	2	8	0	14	56	70
2017-02-08	9	1	3	9	2	7	14	21
2017-02-09	10	2	1	10	1	19	22	41
2017-02-09	10	1	2	11	2	15	44	59
2017-02-09	10	1	3	12	0	9	11	20
2017-02-10	11	2	1	10	2	20	13	33
2017-02-10	11	1	2	11	0	8	33	41
2017-02-10	11	1	3	12	1	7	9	16
2017-02-11	12	2	1	10	0	26	18	44
2017-02-11	12	1	2	11	1	3	28	31
2017-02-11	12	1	3	12	2	9	10	19
2017-02-13	13	2	1	13	1	18	15	33
2017-02-13	13	1	2	14	0	17	45	62
2017-02-13	13	1	3	15	2	8	12	20
2017-02-14	14	2	1	13	0	16	24	40
2017-02-14	14	1	2	14	2	5	31	36
2017-02-14	14	1	3	15	1	9	13	22
2017-02-15	15	2	1	13	2	17	14	31
2017-02-15	15	1	2	14	1	18	31	49
2017-02-15	15	1	3	15	0	8	19	27

## Sheet: WRC without pentanoic acid
Date collected	Day	Island 1=B Chamaunaga 2=Rusinga	Block	Site	Treatment 3= control, 1= Penta, 2=WRM-Penta, 0=WRM	Male	Female	total
30/05/2017	1	1	1	1	1	6	2	8
30/05/2017	1	1	2	2	3	8	11	19
31/05/2017	2	1	1	1	2	4	2	6
31/05/2017	2	1	2	2	1	4	0	4
2017-06-01	3	1	1	1	0	1	3	4
2017-06-01	3	1	2	2	2	5	4	9
2017-06-02	4	1	1	1	3	3	4	7
2017-06-02	4	1	2	2	0	8	0	8
2017-06-06	5	2	3	5	2	27	30	57
2017-06-06	5	2	4	7	3	16	18	34
2017-06-07	6	2	3	5	3	18	26	44
2017-06-07	6	2	4	7	2	17	14	31
2017-06-08	7	2	3	5	0	21	16	37
2017-06-08	7	2	4	7	1	7	12	19
2017-06-09	8	2	3	5	1	25	12	37
2017-06-09	8	2	4	7	0	15	14	29
2017-06-12	9	2	5	6	3	7	5	12
2017-06-12	9	2	6	8	0	14	16	30
13/06/2017	10	2	5	6	2	2	1	3
13/06/2017	10	2	6	8	1	19	26	45
14/06/2017	11	2	5	6	0	5	2	7
14/06/2017	11	2	6	8	2	25	27	52
15/06/2017	12	2	5	6	1	7	4	11
15/06/2017	12	2	6	8	3	14	23	37
20/06/2017	13	2	7	5	1	20	14	34
20/06/2017	13	2	8	7	0	12	10	22
21/06/2017	14	2	7	5	2	23	9	32
21/06/2017	14	2	8	7	3	9	18	27
22/06/2017	15	2	7	5	0	18	10	28
22/06/2017	15	2	8	7	1	10	6	16
23/06/2017	16	2	7	5	3	22	35	57
23/06/2017	16	2	8	7	2	10	10	20
2017-04-07	17	2	9	5	2	21	9	30
2017-04-07	17	2	10	6	0	8	3	11
2017-04-07	17	2	11	7	3	23	10	33
2017-04-07	17	2	12	8	1	4	3	7
2017-06-07	18	2	9	5	0	14	8	22
2017-06-07	18	2	10	6	3	9	3	12
2017-06-07	18	2	11	7	1	15	7	22
2017-06-07	18	2	12	8	2	1	0	1
2017-07-07	19	2	9	5	1	27	14	41
2017-07-07	19	2	10	6	2	8	5	13
2017-07-07	19	2	11	7	0	16	9	25
2017-07-07	19	2	12	8	3	7	2	9
2017-08-07	20	2	9	5	3	24	10	34
2017-08-07	20	2	10	6	1	3	5	8
2017-08-07	20	2	11	7	2	14	6	20
2017-08-07	20	2	12	8	0	3	2	5
2017-11-07	21	2	13	5	2	21	25	46
2017-11-07	21	2	14	8	0	9	4	13
2017-12-07	22	2	13	5	3	24	31	55
2017-12-07	22	2	14	8	1	4	4	8
13/7/2017	23	2	13	5	1	14	8	22
13/7/2017	23	2	14	8	2	11	3	14
2017-07-14	24	2	13	5	0	13	16	29
2017-07-14	24	2	14	8	3	14	11	25

## Sheet: WRC without delta octalactone
Date collected	Day	Block	Island 1= B Chamaunga, 2=S Chamaunga	Site	Treatment 3= control, 1= Delta, 2=WRM-Delta, 0=WRM	Male	Female	total
2017-05-10	1	1	1	1	2	3	0	3
2017-05-10	1	2	1	2	3	19	18	37
2017-05-10	1	3	2	3	0	5	7	12
2017-05-10	1	4	2	4	1	12	19	31
2017-05-11	2	1	1	1	3	22	13	35
2017-05-11	2	2	1	2	2	18	19	37
2017-05-11	2	3	2	3	1	16	21	37
2017-05-11	2	4	2	4	0	13	19	32
2017-05-12	3	1	1	1	0	17	9	26
2017-05-12	3	2	1	2	1	2	9	11
2017-05-12	3	3	2	3	3	18	15	33
2017-05-12	3	4	2	4	2	23	28	51
13/05/2017	4	1	1	1	1	20	15	35
13/05/2017	4	2	1	2	0	7	4	11
13/05/2017	4	3	2	3	2	21	15	36
13/05/2017	4	4	2	4	3	10	22	32
16/05/2017	5	5	1	1	1	19	14	33
16/05/2017	5	6	1	2	3	21	7	28
16/05/2017	5	7	2	3	0	11	16	27
16/05/2017	5	8	2	4	2	17	16	33
17/05/2017	6	5	1	1	2	30	16	46
17/05/2017	6	6	1	2	1	10	8	18
17/05/2017	6	7	2	3	3	16	25	41
17/05/2017	6	8	2	4	0	18	23	41
18/05/2017	7	5	1	1	0	29	19	48
18/05/2017	7	6	1	2	2	5	2	7
18/05/2017	7	7	2	3	1	10	10	20
18/05/2017	7	8	2	4	3	12	18	30
19/05/2017	8	5	1	1	3	30	19	49
19/05/2017	8	6	1	2	0	5	10	15
19/05/2017	8	7	2	3	2	15	9	24
19/05/2017	8	8	2	4	1	13	16	29
23/05/2017	9	9	1	1	2	10	17	27
23/05/2017	9	10	1	2	0	5	7	12
23/05/2017	9	11	2	3	3	10	8	18
23/05/2017	9	12	2	4	1	11	10	21
24/05/2017	10	9	1	1	3	18	17	35
24/05/2017	10	10	1	2	1	2	2	4
24/05/2017	10	11	2	3	2	6	5	11
24/05/2017	10	12	2	4	0	7	13	20
25/05/2017	11	9	1	1	0	16	8	24
25/05/2017	11	10	1	2	3	3	1	4
25/05/2017	11	11	2	3	1	6	13	19
25/05/2017	11	12	2	4	2	8	13	21
26/05/2017	12	9	1	1	1	14	7	21
26/05/2017	12	10	1	2	2	2	4	6
26/05/2017	12	11	2	3	0	5	6	11
26/05/2017	12	12	2	4	3	5	16	21

## Sheet: WRC without guaiacol 
Date collected	Day	Island 1= B Chamaunga, 2=S Chamaunga	Block	Site	Treatment 3= control, 1= Gua, 2=WRM-Gua, 0=WRM	Male	Female	total
2017-10-03	1	1	1	1	2	37	37	74
2017-10-03	1	1	2	2	0	0	3	3
2017-10-03	1	2	3	3	3	27	54	81
2017-10-03	1	2	4	4	1	26	25	51
2017-10-04	2	1	1	1	3	63	59	122
2017-10-04	2	1	2	2	1	10	19	29
2017-10-04	2	2	3	3	2	18	31	49
2017-10-04	2	2	4	4	0	26	37	63
2017-10-06	3	1	1	1	1	32	29	61
2017-10-06	3	1	2	2	2	4	6	10
2017-10-06	3	2	3	3	0	24	26	50
2017-10-06	3	2	4	4	3	11	14	25
2017-10-07	4	1	1	1	0	50	57	107
2017-10-07	4	1	2	2	3	15	10	25
2017-10-07	4	2	3	3	1	21	17	38
2017-10-07	4	2	4	4	2	14	8	22
2017-10-09	5	1	5	1	2	27	41	68
2017-10-09	5	2	7	3	3	9	30	39
2017-10-09	5	2	8	4	0	5	6	11
2017-10-09	5	1	6	5	1	10	10	20
2017-10-10	6	1	5	1	1	44	55	99
2017-10-10	6	2	7	3	0	22	19	41
2017-10-10	6	2	8	4	2	5	5	10
2017-10-10	6	1	6	5	3	6	1	7
2017-10-11	7	1	5	1	0	17	23	40
2017-10-11	7	2	7	3	1	11	8	19
2017-10-11	7	2	8	4	3	20	16	36
2017-10-11	7	1	6	5	2	3	1	4
2017-10-12	8	1	5	1	3	24	21	45
2017-10-12	8	2	7	3	2	7	14	21
2017-10-12	8	2	8	4	1	10	4	14
2017-10-12	8	1	6	5	0	3	4	7
2017-10-14	9	1	9	1	1	22	11	33
2017-10-14	9	2	11	3	0	10	4	14
2017-10-14	9	2	12	4	2	6	6	12
2017-10-14	9	1	10	6	3	31	32	63
2017-10-15	10	1	9	1	2	10	6	16
2017-10-15	10	2	11	3	3	24	15	39
2017-10-15	10	2	12	4	0	6	5	11
2017-10-15	10	1	10	6	1	8	7	15
2017-10-16	11	1	9	1	0	25	19	44
2017-10-16	11	2	11	3	1	12	8	20
2017-10-16	11	2	12	4	3	8	5	13
2017-10-16	11	1	10	6	2	14	16	30
2017-10-17	12	1	9	1	3	28	23	51
2017-10-17	12	2	11	3	2	19	6	25
2017-10-17	12	2	12	4	1	14	8	22
2017-10-17	12	1	10	6	0	11	9	20

## Sheet: WRC without geranylacetone
Date collected	Day	Island 1=B Chamaunga, 2=S Chamaunga	Block	Site	Treatment 3= control, 1= geranylacetone, 2=WRM-geranylacetone, 0=WRC	Male	Female	total
18/07/2017	1	1	1	1	2	26	19	45
18/07/2017	1	1	2	2	0	7	3	10
18/07/2017	1	2	3	3	3	8	3	11
18/07/2017	1	2	4	4	1	6	0	6
19/07/2017	2	1	1	1	3	28	21	49
19/07/2017	2	1	2	2	1	18	13	31
19/07/2017	2	2	3	3	2	11	3	14
19/07/2017	2	2	4	4	0	2	2	4
21/07/2017	3	1	1	1	1	29	12	41
21/07/2017	3	1	2	2	2	7	7	14
21/07/2017	3	2	3	3	0	5	1	6
21/07/2017	3	2	4	4	3	6	5	11
22/07/2017	4	1	1	1	0	26	21	47
22/07/2017	4	1	2	2	3	11	10	21
22/07/2017	4	2	3	3	1	13	7	20
22/07/2017	4	2	4	4	2	16	13	29
25/07/2017	5	1	5	1	1	21	13	34
25/07/2017	5	1	6	2	3	9	3	12
25/07/2017	5	2	7	3	0	5	4	9
25/07/2017	5	2	8	4	2	10	9	19
26/07/2017	6	1	5	1	2	26	32	58
26/07/2017	6	1	6	2	1	4	2	6
26/07/2017	6	2	7	3	3	8	7	15
26/07/2017	6	2	8	4	0	8	2	10
27/07/2017	7	1	5	1	0	19	17	36
27/07/2017	7	1	6	2	2	13	8	21
27/07/2017	7	2	7	3	1	10	6	16
27/07/2017	7	2	8	4	3	11	11	22
28/07/2017	8	1	5	1	3	19	20	39
28/07/2017	8	1	6	2	0	5	2	7
28/07/2017	8	2	7	3	2	28	8	36
28/07/2017	8	2	8	4	1	8	1	9
2017-08-01	9	1	9	1	2	41	21	62
2017-08-01	9	2	11	3	1	13	16	29
2017-08-01	9	2	12	4	0	17	13	30
2017-08-01	9	2	10	5	3	14	10	24
2017-08-02	10	1	9	1	3	42	26	68
2017-08-02	10	2	11	3	0	23	8	31
2017-08-02	10	2	12	4	1	19	14	33
2017-08-02	10	2	10	5	2	4	1	5
2017-08-03	11	1	9	1	1	10	12	22
2017-08-03	11	2	11	3	3	27	7	34
2017-08-03	11	2	12	4	2	27	21	48
2017-08-03	11	2	10	5	0	0	6	6
2017-08-04	12	1	9	1	0	33	25	58
2017-08-04	12	2	11	3	2	23	8	31
2017-08-04	12	2	12	4	3	22	23	45
2017-08-04	12	2	10	5	1	12	10	22

## Sheet: Release rates from WRC sachets
S/N	Repellent	Repellent code	release rate (mg/h)	Day
1	WRC	0	0.8	1
2	WRC	0	0.8	1
3	WRC	0	0.8	1
4	WRC	0	0.9	2
5	WRC	0	0.9	2
6	WRC	0	0.8	2
7	WRC without Geranylacetone	1	1.5	1
8	WRC without Geranylacetone	1	1.4	1
9	WRC without Geranylacetone	1	1.5	1
10	WRC without Geranylacetone	1	1.6	2
11	WRC without Geranylacetone	1	1.4	2
12	WRC without Geranylacetone	1	1.5	2
13	WRC without Guaiacol	2	1	1
14	WRC without Guaiacol	2	1	1
15	WRC without Guaiacol	2	1.1	1
16	WRC without Guaiacol	2	1	2
17	WRC without Guaiacol	2	1.2	2
18	WRC without Guaiacol	2	1.1	2
19	WRC without Pentanoic acid	3	0.8	1
20	WRC without Pentanoic acid	3	0.7	1
21	WRC without Pentanoic acid	3	0.9	1
22	WRC without Pentanoic acid	3	0.7	2
23	WRC without Pentanoic acid	3	0.9	2
24	WRC without Pentanoic acid	3	0.8	2
25	WRC without ẟ-Octalactone	4	3.2	1
26	WRC without ẟ-Octalactone	4	3.7	1
27	WRC without ẟ-Octalactone	4	3.6	1
28	WRC without ẟ-Octalactone	4	3.2	2
29	WRC without ẟ-Octalactone	4	2.3	2
30	WRC without ẟ-Octalactone	4	2.5	2
31	Geranylacetone	5	1.9	1
32	Geranylacetone	5	1.8	1
33	Geranylacetone	5	1.7	1
34	Geranylacetone	5	1.7	2
35	Geranylacetone	5	1.7	2
36	Geranylacetone	5	1.7	2
37	Guaiacol	6	2.4	1
38	Guaiacol	6	2.6	1
39	Guaiacol	6	2.4	1
40	Guaiacol	6	2.4	2
41	Guaiacol	6	2.6	2
42	Guaiacol	6	2.4	2
43	Pentanoic acid	7	4.2	1
44	Pentanoic acid	7	4.2	1
45	Pentanoic acid	7	3.8	1
46	Pentanoic acid	7	3.7	2
47	Pentanoic acid	7	3.7	2
48	Pentanoic acid	7	3.4	2
49	ẟ-Octalactone	8	0.25	1
50	ẟ-Octalactone	8	0.22	1
51	ẟ-Octalactone	8	0.3	1
52	ẟ-Octalactone	8	0.3	2
53	ẟ-Octalactone	8	0.22	2
54	ẟ-Octalactone	8	0.3	2

## Sheet: Release rates from 4-methylguai
S/N	Repellent	release rate (mg/h)	Day
1	4-methylguaiacol	1.5	1
2	4-methylguaiacol	1.4	1
3	4-methylguaiacol	1.6	1
4	4-methylguaiacol	1.5	1
5	4-methylguaiacol	1.5	1
6	4-methylguaiacol	0.9	1
7	4-methylguaiacol	0.9	1
8	4-methylguaiacol	1	1
9	4-methylguaiacol	1.8	1
10	4-methylguaiacol	1.5	2
11	4-methylguaiacol	1.2	2
12	4-methylguaiacol	1.2	2
13	4-methylguaiacol	1.4	2
14	4-methylguaiacol	1.2	2
15	4-methylguaiacol	1.3	2
16	4-methylguaiacol	1.6	2
17	4-methylguaiacol	1.5	2
18	4-methylguaiacol	1.6	2
19	4-methylguaiacol	1.1	3
20	4-methylguaiacol	1.4	3
21	4-methylguaiacol	1	3
22	4-methylguaiacol	1.3	3
23	4-methylguaiacol	1.4	3
24	4-methylguaiacol	1.8	3
25	4-methylguaiacol	1.7	3
26	4-methylguaiacol	1.8	3
27	4-methylguaiacol	1.8	3
